# Supplementary material for: The Composition of Native Plant Species and Nitrogen Availability Jointly Influence the Invasion Success of Cenchrus spinifex
Source: Plants (Basel). 2026 Jun 29;15(13):2016. doi: 10.3390/plants15132016 (PMC13364187; doi:10.3390/plants15132016)
Supplement: Supplementary file 1 [file plants-15-02016-s001.zip]

Archive with 1 entries (1 files):
- plants-4328746-supplementary.pdf
